# Supplementary material for: Outcome prediction of head and neck squamous cell carcinoma by MRI radiomic signatures
Source: Eur Radiol. 2020 Jun 4;30(11):6311–21. doi: 10.1007/s00330-020-06962-y (PMC7554007; doi:10.1007/s00330-020-06962-y)
Supplement: Supplementary file 2 — (XLSX 35 kb) [file 330_2020_6962_MOESM2_ESM.xlsx]

## Sheet: pvalues field strengt
Supplemental table 6. Influence of MR vendor on radiomics features as assessed by MANOVA and multiplicity correction using Holm method
Factor	VUMC OSCC	VUMC OPSCC
Factor 1 - 3D geometrics	1	1
Factor 2 - meta-gray level co-occurrence	0.9585	1
Factor 3 - meta-first order	<0.001	<0.001
Factor 4 - gray level-mix	<0.001	1
Factor 5 - meta-gray level run length	1	<0.01
Factor 6 - geometrics	1	1
Factor 7 - entropy	1	<0.01
