# Supplementary material for: Outcome prediction of head and neck squamous cell carcinoma by MRI radiomic signatures
Source: Eur Radiol. 2020 Jun 4;30(11):6311–21. doi: 10.1007/s00330-020-06962-y (PMC7554007; doi:10.1007/s00330-020-06962-y)
Supplement: Supplementary file 3 — (XLSX 12 kb) [file 330_2020_6962_MOESM3_ESM.xlsx]

## Sheet: pvalues field strengt
Supplemental table 5. Influence of magnetic field strength on radiomics features as assessed by MANOVA and multiplicity correction using Holm method
Factor	VUMC OSCC	UMCU OSCC	VUMC OPSCC	UMCU OPSCC
Factor 1 - 3D geometrics	0.34704	1	1	1
Factor 2 - meta-gray level co-occurrence	1	1	1	1
Factor 3 - meta-first order	0.36179	1	<0.001	<0.001
Factor 4 - gray level-mix	<0.001	0.8432	1	1
Factor 5 - meta-gray level run length	1	1	0.386432	<0.001
Factor 6 - geometrics	1	1	0.58128	1
Factor 7 - entropy	1	1	0.874492	1
