# Supplementary material for: Outcome prediction of head and neck squamous cell carcinoma by MRI radiomic signatures
Source: Eur Radiol. 2020 Jun 4;30(11):6311–21. doi: 10.1007/s00330-020-06962-y (PMC7554007; doi:10.1007/s00330-020-06962-y)
Supplement: Supplementary file 4 — (XLSX 10 kb) [file 330_2020_6962_MOESM4_ESM.xlsx]

## Sheet: Blad1
Supplemental Table 4. Comparison of iAUC of combined models to single modality models with Wilcoxon rank sum test for dependent samples and multiplicity correction using Holm method
		adjusted p-value
OSCC overall survival	Radiomics + Clinical > Radiomics	P<0.001
	Radiomics + Clinical > Clinical	P<0.001
OSCC relapse-free survival	Radiomics + Clinical > Radiomics	P<0.001
	Radiomics + Clinical > Clinical	P<0.001
OPSCC overall survival	Radiomics + Clinical > Radiomics	P<0.001
	Radiomics + Clinical > Clinical	P<0.001
OPSCC relapse-free survival	Radiomics + Clinical > Radiomics	P<0.001
	Radiomics + Clinical > Clinical	P<0.001
