# Supplementary material for: Outcome prediction of head and neck squamous cell carcinoma by MRI radiomic signatures
Source: Eur Radiol. 2020 Jun 4;30(11):6311–21. doi: 10.1007/s00330-020-06962-y (PMC7554007; doi:10.1007/s00330-020-06962-y)
Supplement: Supplementary file 5 — (XLSX 10 kb) [file 330_2020_6962_MOESM5_ESM.xlsx]

## Sheet: Blad1
Supplemental Table 3. Factor loadings of OPSCC model
Feature	Factor1	Factor2	Factor3	Factor4	Factor5	Factor6	Factor7
coefficient of variation	-0.69			0.57
excess kurtosis	0.58			0.4
entropy	-0.61	-0.48
COOC joint entropy	-0.91				-0.33
COOC sum entropy	-0.96
COOC angular second moment	0.85				0.32
COOC contrast	-0.65	-0.32					-0.57
COOC inverse difference normalized	0.69						0.53
COOC inverse variance	0.69	0.32					0.44
COOC cluster prominence	-0.73				0.41
GLRL gray level non-uniformity normalized	0.9
GLRL run length non-uniformity normalized	-0.68	-0.51					-0.32
GLRL gray level variance	-0.83
GLRL run length variance	0.66	0.5			0.35
GLRL run entropy	-0.88
maximum 3D diameter		0.82
surface area		0.89
surface to volume ratio		-0.7			0.31	0.42
radius of an equivolumetric sphere		0.91
energy		0.72	0.31
fractal dimension (fitted)		0.55			-0.32
fractal abundance		0.85
fractal lacunarity		-0.67
GLRL gray level non-uniformity	0.31	0.87
GLRL run length non-uniformity		0.9
gray level median from entire image			0.54
gray level maximum of all values over 0.5 from entire image			0.77
gray level mean of all values over 0.5 from entire image			0.85
gray level minimum from tumor ROI		-0.32	0.62
gray level range from tumor ROI			0.82
mean Laplacian			0.83
variance			0.81
root-mean-square			0.92
Maxstar			0.89
skewness				0.59
AUC				-0.74
GLRL short run low gray level emphasis				0.91
GLRL short run high gray level emphasis				-0.92
GLRL long run low gray level emphasis	0.4	0.42		0.69
GLRL long run high gray level emphasis				-0.88
Moran’s I					0.7
Geary’s C					-0.68
COOC first measure of information correlation		0.37			-0.81
COOC second measure of information correlation		-0.3			0.82
compactness 2						-0.86
asphericity						0.91
COOC correlation		0.32			0.54		0.61
gray level median of all values over 0.5 from entire image			0.49
fractal dimension (calculated)		0.39
COOC inverse difference moment normalized	0.44						0.48
COOC cluster shade				0.45
Abbreviations: COOC, co-occurrence; GLRL, grey-level run-length
