# Supplementary material for: Outcome prediction of head and neck squamous cell carcinoma by MRI radiomic signatures
Source: Eur Radiol. 2020 Jun 4;30(11):6311–21. doi: 10.1007/s00330-020-06962-y (PMC7554007; doi:10.1007/s00330-020-06962-y)
Supplement: Supplementary file 6 — (XLSX 11 kb) [file 330_2020_6962_MOESM6_ESM.xlsx]

## Sheet: Factor loadings OSCC model
Supplemental Table 2. Factor loadings of OSCC model
Feature	Factor1	Factor2	Factor3	Factor4	Factor5	Factor6	Factor7
integrated intensity	0.61		0.42
maximum 3D diameter	0.87
surface area	0.86
surface to volume ratio	-0.86					0.32
radius of an equivolumetric sphere	0.94
fractal dimension (calculated)	0.51
fractal dimension (fitted)	0.66
fractal abundance	0.94
fractal lacunarity	-0.71
Moran’s I	-0.56			0.54
Geary’s C	0.55			-0.54
entropy	-0.61				-0.36
COOC first measure of information correlation	0.64			-0.54
GLRL run length non-uniformity	0.8
coefficient of variation		0.8			0.5
COOC joint variance		0.94
COOC joint entropy	0.46	0.64		-0.44			-0.33
COOC sum entropy		0.87					-0.32
COOC angular second moment		-0.64		0.47			0.39
COOC contrast		0.71		-0.46			0.34
COOC dissimilarity		0.7		-0.65
COOC cluster tendency		0.93
COOC cluster prominence		0.72					0.31
GLRL gray level non-uniformity normalized		-0.88
GLRL run entropy	0.36	0.82
gray level median from entire image			0.65
gray level maximum of all values over 0.5 from entire image			0.87
gray level mean of all values over 0.5 from entire image			0.91
gray level median of all values over 0.5 from entire image			0.68
gray level minimum from tumor ROI		-0.37	0.73
gray level range from tumor ROI			0.89
median absolute deviation of the median			0.9
mean Laplacian			0.87
energy	0.38		0.59
variance			0.88
Maxstar			0.94
COOC inverse variance		-0.59		0.75
COOC correlation				0.94
COOC second measure of information correlation	-0.55			0.71
GLRL gray level variance		-0.41		0.66
skewness					0.51
AUC					-0.73
GLRL short run low gray level emphasis		0.39			0.78
GLRL short run high gray level emphasis	-0.38	-0.35			-0.8
GLRL long run low gray level emphasis				0.37	0.73
GLRL long run high gray level emphasis		-0.49			-0.74
compactness 2						-0.91
asphericity						0.94
excess kurtosis					0.39
COOC cluster shade					0.41
Abbreviations: COOC, co-occurrence; GLRL, grey-level run-length
