# Supplementary material for: Outcome prediction of head and neck squamous cell carcinoma by MRI radiomic signatures
Source: Eur Radiol. 2020 Jun 4;30(11):6311–21. doi: 10.1007/s00330-020-06962-y (PMC7554007; doi:10.1007/s00330-020-06962-y)
Supplement: Supplementary file 7 — (XLSX 11 kb) [file 330_2020_6962_MOESM7_ESM.xlsx]

## Sheet: MRI data
Supplemental Table 1. MRI protocols of included patients
Patient.ID	Manufacturer	Magnetic.field.strength	T1 Repetition.time	T1 Echo.time	T1 x.size.mm	T1 y.size.mm	T1 z.size.mm	STIR Repetition.time	STIR Echo.time	STIR Inversion.time	STIR x.size.mm	STIR y.size.mm	STIR z.size.mm
OSCC_VUMC_1	GEMEDICALSYSTEMS	1.5	440	14	0.4883	0.4883	3.3	4740	26.568	150	0.4883	0.4883	3.3
OSCC_VUMC_2	GEMEDICALSYSTEMS	1.5	540	14	0.4883	0.4883	4.4	6600	31.712	160	0.4883	0.4883	4.4
OSCC_VUMC_3	GEMEDICALSYSTEMS	1.5	520	14	0.4883	0.4883	4.4	6600	31.712	160	0.4883	0.4883	4.4
OSCC_VUMC_4	SIEMENS	1.494	593	15	0.390625	0.390625	3.3	5540	134	150	0.390625	0.390625	3.3
OSCC_VUMC_5	SIEMENS	0.95007	588	15	0.78125	0.78125	3	5565	30	150	0.78125	0.78125	3
OSCC_VUMC_6	GEMEDICALSYSTEMS	1.5	500	14	0.4883	0.4883	4.4	6600	31.68	160	0.4883	0.4883	4.4
OSCC_VUMC_7	GEMEDICALSYSTEMS	1.5	500	14	0.4883	0.4883	4.4	6600	32.608	160	0.4883	0.4883	4.4
OSCC_VUMC_8	SIEMENS	1.5	456	12	0.78125	0.78125	4.4	5000	70	150	0.390625	0.390625	6.5
OSCC_VUMC_9	GEMEDICALSYSTEMS	1.5	500	14	0.4883	0.4883	4.4	6600	31.712	160	0.4883	0.4883	4.4
OSCC_VUMC_10	SIEMENS	1.5	645	11	0.625	0.625	4.4	6050	41	160	0.410156	0.410156	4.8
OSCC_VUMC_11	SIEMENS	1.5	658	10	0.6875	0.6875	4.4	6050	41	160	0.410156	0.410156	4.8
OSCC_VUMC_12	TOSHIBA	3	753	10	0.6875	0.6875	3.3	9930	48	225	0.4297	0.4297	3.3
OSCC_VUMC_13	GEMEDICALSYSTEMS	1.5	500	14	0.4883	0.4883	4.4	6600	31.648	160	0.4883	0.4883	4.4
OSCC_VUMC_14	SIEMENS	1.5	488	14	0.488281	0.488281	3.3	7630	62	160	0.488281	0.488281	3.3
OSCC_VUMC_15	SIEMENS	0.95007	540	15	0.78125	0.78125	3	5100	30	150	0.78125	0.78125	3
OSCC_VUMC_16	GEMEDICALSYSTEMS	1.5	460	13	0.4883	0.4883	3.3	5000	29.932	150	0.4883	0.4883	3.3
OSCC_VUMC_17	SIEMENS	1.5	645	11	0.625	0.625	4.4	6810	44	160	0.410156	0.410156	4.8
OSCC_VUMC_18	GEMEDICALSYSTEMS	1.5	520	14	0.4883	0.4883	4.4	6840	31.712	160	0.4883	0.4883	4.4
OSCC_VUMC_19	GEMEDICALSYSTEMS	1.5	500	14	0.4883	0.4883	4.4	6600	31.648	160	0.4883	0.4883	4.4
OSCC_VUMC_20	SIEMENS	1.5	645	11	0.625	0.625	4.4	6050	41	160	0.410156	0.410156	4.8
OSCC_VUMC_21	SIEMENS	1.5	580	11	0.625	0.625	4.4	6050	44	160	0.410156	0.410156	4.8
OSCC_VUMC_22	GEMEDICALSYSTEMS	1.5	540	14	0.4883	0.4883	4.4	6600	31.712	160	0.4883	0.4883	4.4
OSCC_VUMC_23	SIEMENS	0.95007	644	15	0.78125	0.78125	3	6095	30	150	0.78125	0.78125	3
OSCC_VUMC_24	SIEMENS	0.95007	540	15	0.78125	0.78125	3	5100	30	150	0.78125	0.78125	3
OSCC_VUMC_25	GEMEDICALSYSTEMS	1.5	480	14	0.4883	0.4883	4.4	6600	31.712	160	0.4883	0.4883	4.4
OSCC_VUMC_26	SIEMENS	1.5	522	14	0.449219	0.449219	3.3	5290	27	150	0.449219	0.449219	3.3
OSCC_VUMC_27	GEMEDICALSYSTEMS	3	620	16.56	0.4688	0.4688	3.3	6360	7.936	160	0.4688	0.4688	3.3
OSCC_VUMC_28	GEMEDICALSYSTEMS	1.5	500	14	0.4883	0.4883	4.4	6400	63.04	150	0.4883	0.4883	4.4
OSCC_VUMC_29	GEMEDICALSYSTEMS	1.5	500	14	0.4883	0.4883	4.4	6600	31.712	160	0.4883	0.4883	4.4
OSCC_VUMC_30	GEMEDICALSYSTEMS	1.5	500	14	0.4883	0.4883	4.4	6600	31.712	160	0.4883	0.4883	4.4
OSCC_VUMC_31	GEMEDICALSYSTEMS	1.5	500	14	0.4883	0.4883	4.4	6600	31.712	160	0.4883	0.4883	4.4
OSCC_VUMC_32	PhilipsMedicalSystems	3	749.728	16	0.429688	0.429688	4.4	4533.84	50	180	0.429688	0.429688	4.4
OSCC_VUMC_33	GEMEDICALSYSTEMS	3	620	16.56	0.4688	0.4688	3.3	6360	7.936	160	0.4688	0.4688	3.3
OSCC_VUMC_34	GEMEDICALSYSTEMS	1.5	500	14	0.4883	0.4883	4.4	6600	31.712	160	0.4883	0.4883	4.4
OSCC_VUMC_35	SIEMENS	1.5	553	12	0.78125	0.78125	4.4	5000	70	150	0.390625	0.390625	6.5
OSCC_VUMC_36	GEMEDICALSYSTEMS	1.5	500	14	0.4883	0.4883	4.4	6600	31.712	160	0.4883	0.4883	4.4
OSCC_VUMC_37	PhilipsMedicalSystems	3	666.425	16	0.429688	0.429688	4.4	5590.9	50	180	0.426357	0.426357	7.7
OSCC_VUMC_38	GEMEDICALSYSTEMS	1.5	500	14	0.4883	0.4883	4.4	6600	31.712	160	0.4883	0.4883	4.4
OSCC_VUMC_39	SIEMENS	1.49381	600	15	0.859375	0.859375	3	6095	30	150	1.09375	1.09375	3
OSCC_VUMC_40	GEMEDICALSYSTEMS	1.5	500	14	0.4883	0.4883	4.4	6600	31.712	160	0.4883	0.4883	4.4
OSCC_VUMC_41	SIEMENS	1.5	521	14	0.390625	0.390625	3.3	5290	27	150	0.390625	0.390625	3.3
OSCC_VUMC_42	SIEMENS	1.5	522	14	0.449219	0.449219	3.3	5270	27	150	0.449219	0.449219	3.3
OSCC_VUMC_43	SIEMENS	1.5	598	14	0.488281	0.488281	3.45	7630	62	160	0.488281	0.488281	3.45
OSCC_VUMC_44	GEMEDICALSYSTEMS	1.5	640	14	0.4883	0.4883	3.3	6540	25.656	150	0.4883	0.4883	3.3
OSCC_VUMC_45	GEMEDICALSYSTEMS	1.5	500	14	0.4883	0.4883	4.4	6600	63.424	160	0.4883	0.4883	4.4
OSCC_VUMC_46	GEMEDICALSYSTEMS	1.5	500	14	0.4883	0.4883	4.4	6600	31.712	160	0.4883	0.4883	4.4
OSCC_VUMC_47	GEMEDICALSYSTEMS	1.5	500	14	0.5859	0.5859	4.4	6600	31.712	160	0.5859	0.5859	4.4
OSCC_VUMC_48	GEMEDICALSYSTEMS	1.5	500	14	0.4883	0.4883	4.4	6600	31.776	160	0.4883	0.4883	4.4
OSCC_VUMC_49	GEMEDICALSYSTEMS	1.5	540	14	0.4883	0.4883	4.4	6600	31.712	160	0.4883	0.4883	4.4
OSCC_VUMC_50	SIEMENS	1.5	645	11	0.625	0.625	4.4	6050	44	160	0.410156	0.410156	4.8
OSCC_VUMC_51	SIEMENS	1.5	645	11	0.625	0.625	4.4	7460	41	160	0.410156	0.410156	4.8
OSCC_VUMC_52	SIEMENS	1.5	645	11	0.625	0.625	4.4	4260	40	160	0.390625	0.390625	4.8
OSCC_VUMC_53	GEMEDICALSYSTEMS	1.5	460	13	0.4883	0.4883	3.3	6540	25.656	150	0.4883	0.4883	3.3
OSCC_VUMC_54	GEMEDICALSYSTEMS	1.5	500	14	0.4883	0.4883	4.4	6600	31.648	160	0.4883	0.4883	4.4
OSCC_VUMC_55	SIEMENS	1.494	671	14	0.588542	0.588542	3.6	6770	27	150	0.488281	0.488281	3.6
OSCC_VUMC_56	GEMEDICALSYSTEMS	3	620	16.86	0.4688	0.4688	3.3	6760	36.504	160	0.4688	0.4688	3.3
OSCC_VUMC_57	SIEMENS	0.95007	750	15	0.78125	0.78125	3	7000	30	150	0.78125	0.78125	3
OSCC_VUMC_58	GEMEDICALSYSTEMS	1.5	500	14	0.4883	0.4883	4.4	6600	31.712	160	0.4883	0.4883	4.4
OSCC_VUMC_59	GEMEDICALSYSTEMS	1.5	460	13	0.4883	0.4883	3.3	6540	25.656	150	0.4883	0.4883	3.3
OSCC_VUMC_60	SIEMENS	1.5	600	12	0.78125	0.78125	4.4	7860	16	150	0.446429	0.446429	4.4
OSCC_VUMC_61	GEMEDICALSYSTEMS	1.5	500	14	0.4883	0.4883	4.4	6600	31.712	160	0.4883	0.4883	4.4
OSCC_VUMC_62	GEMEDICALSYSTEMS	1.5	500	14	0.4883	0.4883	4.4	6600	31.648	160	0.4883	0.4883	4.4
OSCC_VUMC_63	SIEMENS	1.5	645	10	0.6875	0.6875	4.4	6660	41	160	0.410156	0.410156	4.8
OSCC_VUMC_64	SIEMENS	1.5	645	11	0.625	0.625	4.4	6050	41	160	0.410156	0.410156	4.8
OSCC_VUMC_65	GEMEDICALSYSTEMS	1.5	460	13	0.4883	0.4883	3.3	6540	25.656	150	0.4883	0.4883	3.3
OSCC_VUMC_66	SIEMENS	0.95007	600	15	0.859375	0.859375	3	5700	30	150	0.859375	0.859375	3
OSCC_VUMC_67	SIEMENS	1.5	465	14	0.488281	0.488281	3.3	7630	62	160	0.488281	0.488281	3.3
OSCC_VUMC_68	GEMEDICALSYSTEMS	1.5	520	14	0.4883	0.4883	4.4	6600	63.296	160	0.4883	0.4883	4.4
OSCC_VUMC_69	SIEMENS	1.5	488	14	0.651042	0.651042	4.4	6670	62	160	0.488281	0.488281	4.4
OSCC_VUMC_70	SIEMENS	1.5	546	14	0.449219	0.449219	4.4	5520	27	150	0.449219	0.449219	4.4
OSCC_VUMC_71	PhilipsMedicalSystems	3	666.425	16	0.429688	0.429688	4.4	9415.27	50	180	0.426357	0.426357	4.4
OSCC_VUMC_72	GEMEDICALSYSTEMS	1.5	520	14	0.4883	0.4883	4.4	6600	63.424	160	0.4883	0.4883	4.4
OSCC_VUMC_73	SIEMENS	1.5	595	14	0.390625	0.390625	3.3	6300	27	150	0.390625	0.390625	3.3
OSCC_VUMC_74	GEMEDICALSYSTEMS	1.5	500	14	0.4883	0.4883	4.4	6600	31.712	160	0.4883	0.4883	4.4
OSCC_VUMC_75	SIEMENS	1.49381	600	15	0.78125	0.78125	3	5600	30	150	1.09375	1.09375	3
OSCC_VUMC_76	SIEMENS	0.95007	540	15	0.859375	0.859375	3	5100	30	150	0.859375	0.859375	3
OSCC_VUMC_77	SIEMENS	1.5	465	14	0.488281	0.488281	3.3	7630	62	160	0.488281	0.488281	3.3
OSCC_VUMC_78	SIEMENS	1.5	621	14	0.449219	0.449219	3.3	6270	27	150	0.449219	0.449219	3.3
OSCC_VUMC_79	SIEMENS	1.5	553	14	0.488281	0.488281	3.3	7630	62	160	0.488281	0.488281	3.3
OSCC_VUMC_80	SIEMENS	1.5	488	14	0.488281	0.488281	3.3	7630	62	160	0.488281	0.488281	3.3
OSCC_VUMC_81	GEMEDICALSYSTEMS	1.5	480	14	0.4883	0.4883	3.3	4940	33.344	150	0.9766	0.9766	3.3
OSCC_VUMC_82	GEMEDICALSYSTEMS	1.5	500	14	0.4883	0.4883	4.4	6600	31.712	160	0.4883	0.4883	4.4
OSCC_VUMC_83	SIEMENS	0.95007	540	15	0.78125	0.78125	3	5100	30	150	0.78125	0.78125	3
OSCC_VUMC_84	SIEMENS	1.494	603	15	0.390625	0.390625	3.3	5540	134	150	0.390625	0.390625	3.3
OSCC_VUMC_85	PhilipsMedicalSystems	1	560.505	14	0.390625	0.390625	4.4	4198.39	90	-1	0.390625	0.390625	4.402
OSCC_VUMC_86	SIEMENS	1.5	522	14	0.449219	0.449219	3.3	5290	27	150	0.449219	0.449219	3.3
OSCC_VUMC_87	SIEMENS	1.5	522	14	0.449219	0.449219	3.3	5290	27	150	0.449219	0.449219	3.3
OSCC_VUMC_88	GEMEDICALSYSTEMS	1.5	540	14	0.4883	0.4883	4.4	6600	31.712	160	0.4883	0.4883	4.4
OSCC_VUMC_89	SIEMENS	1.5	571	14	0.449219	0.449219	3.45	5770	27	150	0.449219	0.449219	3.45
OSCC_VUMC_90	GEMEDICALSYSTEMS	1.5	540	14	0.4883	0.4883	4.4	6600	31.712	160	0.4883	0.4883	4.4
OSCC_VUMC_91	SIEMENS	0.95007	540	15	0.78125	0.78125	4	5100	30	150	0.78125	0.78125	4
OSCC_VUMC_92	SIEMENS	0.95007	650	15	0.78125	0.78125	3	6100	30	150	0.78125	0.78125	3
OSCC_VUMC_93	SIEMENS	0.95007	540	15	0.820313	0.820313	3	5100	30	150	0.820313	0.820313	3
OSCC_VUMC_94	SIEMENS	1.5	645	11	0.625	0.625	4.4	4240	40	160	0.390625	0.390625	4.8
OSCC_VUMC_95	GEMEDICALSYSTEMS	1.5	500	14	0.4883	0.4883	4.4	6600	31.68	160	0.4883	0.4883	4.4
OSCC_VUMC_96	GEMEDICALSYSTEMS	1.5	520	14	0.5273	0.5273	4.4	5500	33.216	150	0.5273	0.5273	4.4
OSCC_VUMC_97	GEMEDICALSYSTEMS	1.5	500	14	0.4883	0.4883	4.4	6600	63.36	160	0.4883	0.4883	4.4
OSCC_VUMC_98	SIEMENS	1.494	521	14	0.390625	0.390625	3.3	5290	27	150	0.390625	0.390625	3.3
OSCC_VUMC_99	SIEMENS	1.5	456	12	0.78125	0.78125	4.4	5000	70	150	0.390625	0.390625	6.5
OSCC_VUMC_100	GEMEDICALSYSTEMS	1.5	540	14	0.4883	0.4883	4.4	6600	31.712	160	0.4883	0.4883	4.4
OSCC_VUMC_101	GEMEDICALSYSTEMS	1.5	460	13	0.4883	0.4883	3.3	6540	32.16	150	0.9766	0.9766	3.3
OSCC_VUMC_102	GEMEDICALSYSTEMS	1.5	540	14	0.4883	0.4883	4.4	6600	31.68	160	0.4883	0.4883	4.4
UMCU_OSCC_1	PhilipsMedicalSystems	3	653.378	16	0.6	0.6	4	4867.63	25	220	0.6	0.6	4
UMCU_OSCC_2	PhilipsMedicalSystems	1.5	582.961	15	0.578704	0.578704	4	2134.25	24.03	165	0.488281	0.488281	4
UMCU_OSCC_3	PhilipsMedicalSystems	1.5	589.136	15	0.578704	0.578704	4	1733.2	24.03	165	0.488281	0.488281	4
UMCU_OSCC_4	PhilipsMedicalSystems	1.5	514.67	15	0.578704	0.578704	4	1867.4	24.03	165	0.488281	0.488281	4
UMCU_OSCC_5	PhilipsMedicalSystems	3	653.378	16	0.6	0.6	4	4867.61	25	220	0.6	0.6	4
UMCU_OSCC_6	PhilipsMedicalSystems	1.5	593	15	0.5	0.5	4.4	4200	130	-1	0.5	0.5	5.5
UMCU_OSCC_7	PhilipsMedicalSystems	1.5	595.708	15	0.578704	0.578704	4	1730.02	23.252	165	0.488281	0.488281	4
UMCU_OSCC_8	PhilipsMedicalSystems	1.5	591.419	15	0.578704	0.578704	4	1733.2	24.03	165	0.488281	0.488281	4
UMCU_OSCC_9	PhilipsMedicalSystems	1.5	593.454	15	0.578704	0.578704	4	2131.1	24.03	165	0.488281	0.488281	4
UMCU_OSCC_10	PhilipsMedicalSystems	1.5	652.221	14	0.426357	0.426357	4.4	3097.41	9	165	0.833333	0.833333	4.4
UMCU_OSCC_11	PhilipsMedicalSystems	1.5	517.274	15	0.578704	0.578704	4	1997.82	24.03	165	0.488281	0.488281	4
UMCU_OSCC_12	PhilipsMedicalSystems	1.5	648.767	14	0.426357	0.426357	4.4	3098.63	9	165	0.833333	0.833333	4.4
UMCU_OSCC_13	PhilipsMedicalSystems	3	653.378	16	0.6	0.6	4	4867.68	25	220	0.6	0.6	4
UMCU_OSCC_14	PhilipsMedicalSystems	1.5	588.194	15	0.578704	0.578704	5	1734.01	24.03	165	0.488281	0.488281	5
UMCU_OSCC_15	PhilipsMedicalSystems	1.5	592.41	15	0.578704	0.578704	4	2132.2	24.03	165	0.488281	0.488281	4
UMCU_OSCC_16	PhilipsMedicalSystems	1.5	652.221	14	0.426357	0.426357	4.4	3093.51	9	165	0.833333	0.833333	4.4
UMCU_OSCC_17	PhilipsMedicalSystems	1.5	590.478	15	0.578704	0.578704	4	1734.08	24.03	165	0.488281	0.488281	4
UMCU_OSCC_18	PhilipsMedicalSystems	1.5	514.67	15	0.578704	0.578704	4	1867.4	24.03	165	0.488281	0.488281	4
UMCU_OSCC_19	PhilipsMedicalSystems	1.5	591.419	15	0.578704	0.578704	4	1733.2	24.03	165	0.488281	0.488281	4
UMCU_OSCC_20	PhilipsMedicalSystems	3	653.378	16	0.6	0.6	4	4867.62	25	220	0.6	0.6	4
UMCU_OSCC_21	PhilipsMedicalSystems	3	653.378	16	0.6	0.6	4	4867.71	25	220	0.6	0.6	4
UMCU_OSCC_22	PhilipsMedicalSystems	3	653.378	16	0.6	0.6	4	4867.7	25	220	0.6	0.6	4
UMCU_OSCC_23	PhilipsMedicalSystems	1.5	652.221	14	0.426357	0.426357	4.4	3097.58	9	165	0.833333	0.833333	4.4
UMCU_OSCC_24	PhilipsMedicalSystems	3	653.378	16	0.6	0.6	4	4867.69	25	220	0.6	0.6	4
UMCU_OSCC_25	PhilipsMedicalSystems	1.5	652.221	14	0.426357	0.426357	4.4	3097.58	9	165	0.833333	0.833333	4.4
UMCU_OSCC_26	PhilipsMedicalSystems	3	653.378	16	0.6	0.6	4	4867.67	25	220	0.6	0.6	4
UMCU_OSCC_27	PhilipsMedicalSystems	3	653.378	16	0.6	0.6	4	4867.69	25	220	0.6	0.6	4
UMCU_OSCC_28	PhilipsMedicalSystems	3	653.378	16	0.6	0.6	4	4867.68	25	220	0.6	0.6	4
UMCU_OSCC_29	PhilipsMedicalSystems	3	653.378	16	0.6	0.6	4	4867.61	25	220	0.6	0.6	4
UMCU_OSCC_31	PhilipsMedicalSystems	1.5	652.221	14	0.426357	0.426357	4.4	3097.58	9	165	0.833333	0.833333	4.4
UMCU_OSCC_33	PhilipsMedicalSystems	1.5	590.478	15	0.578704	0.578704	4	1734.08	24.03	165	0.488281	0.488281	4
UMCU_OSCC_34	PhilipsMedicalSystems	1.5	590.478	15	0.578704	0.578704	4	1734.08	24.03	165	0.488281	0.488281	4
UMCU_OSCC_35	PhilipsMedicalSystems	1.5	590.478	15	0.578704	0.578704	4	1734.08	24.03	165	0.488281	0.488281	4
UMCU_OSCC_36	PhilipsMedicalSystems	1.5	591.419	15	0.578704	0.578704	4	1733.2	24.03	165	0.488281	0.488281	4
UMCU_OSCC_37	PhilipsMedicalSystems	1.5	590.478	15	0.578704	0.578704	4	1734.08	24.03	165	0.488281	0.488281	4
UMCU_OSCC_38	PhilipsMedicalSystems	1.5	652.222	14	0.426357	0.426357	4.4	3097.58	9	165	0.833333	0.833333	4.4
UMCU_OSCC_39	PhilipsMedicalSystems	1.5	652.221	14	0.426357	0.426357	4.4	3097.58	9	165	0.833333	0.833333	4.4
UMCU_OSCC_40	PhilipsMedicalSystems	1.5	652.221	14	0.426357	0.426357	4.4	3097.58	9	165	0.833333	0.833333	4.4
UMCU_OSCC_41	PhilipsMedicalSystems	3	666.216	16	0.6	0.6	4	4867.56	25	220	0.6	0.6	4
UMCU_OSCC_42	PhilipsMedicalSystems	3	666.216	16	0.6	0.6	4	4867.57	25	220	0.6	0.6	4
UMCU_OSCC_43	PhilipsMedicalSystems	1.5	586.592	15	0.578704	0.578704	4	1660.06	25.199	165	0.488281	0.488281	4
UMCU_OSCC_44	PhilipsMedicalSystems	1.5	584.366	15	0.578704	0.578704	4	1660.06	25.199	165	0.488281	0.488281	4
UMCU_OSCC_45	PhilipsMedicalSystems	1.5	586.592	15	0.578704	0.578704	4	1660.06	25.199	165	0.488281	0.488281	4
UMCU_OSCC_46	PhilipsMedicalSystems	3	666.216	16	0.6	0.6	4	4867.74	25	220	0.6	0.6	4
UMCU_OSCC_47	PhilipsMedicalSystems	1.5	649.776	14	0.410959	0.410959	6.22	6047.23	9	165	0.714286	0.714286	6.224
UMCU_OSCC_48	PhilipsMedicalSystems	3	666.216	16	0.6	0.6	4	4867.74	25	220	0.6	0.6	4
UMCU_OSCC_49	PhilipsMedicalSystems	1.5	590.666	15	0.578704	0.578704	4	1656.34	25.588	165	0.488281	0.488281	4
UMCU_OSCC_50	PhilipsMedicalSystems	1.5	652.221	14	0.426357	0.426357	4.4	3097.67	9	165	0.833333	0.833333	4.4
UMCU_OSCC_51	PhilipsMedicalSystems	1.5	652.221	14	0.426357	0.426357	4.4	3097.58	9	165	0.833333	0.833333	4.4
UMCU_OSCC_52	PhilipsMedicalSystems	1.5	588.524	15	0.578704	0.578704	4	1658.4	25.199	165	0.488281	0.488281	4
UMCU_OSCC_53	PhilipsMedicalSystems	1.5	594.552	15	0.578704	0.578704	4.2	2130.31	23.53	165	0.488281	0.488281	4.2
UMCU_OSCC_54	PhilipsMedicalSystems	1.5	652.221	14	0.426357	0.426357	4.4	3097.41	9	165	0.833333	0.833333	4.4
UMCU_OSCC_55	PhilipsMedicalSystems	1.5	652.221	14	0.426357	0.426357	4.4	3097.59	9	165	0.833333	0.833333	4.4
UMCU_OSCC_56	PhilipsMedicalSystems	1.5	587.342	15	0.578704	0.578704	4	1657.2	25.588	165	0.488281	0.488281	4
UMCU_OSCC_57	PhilipsMedicalSystems	1.5	652.221	14	0.426357	0.426357	4.4	3097.41	9	165	0.833333	0.833333	4.4
UMCU_OSCC_58	PhilipsMedicalSystems	1.5	590.478	15	0.578704	0.578704	4	1734.08	24.03	165	0.488281	0.488281	4
UMCU_OSCC_59	PhilipsMedicalSystems	1.5	588.194	15	0.578704	0.578704	4	1734.01	24.03	165	0.488281	0.488281	4
UMCU_OSCC_60	PhilipsMedicalSystems	1.5	652.221	14	0.426357	0.426357	4.4	3096.09	9	165	0.833333	0.833333	4.4
UMCU_OSCC_61	PhilipsMedicalSystems	1.5	594.16	15	0.578704	0.578704	4	1779.44	27.34	165	0.488281	0.488281	4
UMCU_OSCC_62	PhilipsMedicalSystems	3	653.378	16	0.6	0.6	4	4867.67	25	220	0.6	0.6	4
UMCU_OSCC_63	PhilipsMedicalSystems	3	653.378	16	0.6	0.6	4	4867.67	25	220	0.6	0.6	4
UMCU_OSCC_65	PhilipsMedicalSystems	1.5	589.136	15	0.578704	0.578704	4	1733.19	24.03	165	0.488281	0.488281	4
UMCU_OSCC_67	PhilipsMedicalSystems	1.5	652.221	14	0.426357	0.426357	4.4	3097.59	9	165	0.833333	0.833333	4.4
UMCU_OSCC_68	PhilipsMedicalSystems	1.5	590.478	15	0.578704	0.578704	4	1734.08	24.03	165	0.488281	0.488281	4
UMCU_OSCC_71	PhilipsMedicalSystems	1.5	652.221	14	0.426357	0.426357	4.4	3093.73	9	165	0.679012	0.679012	4.4
UMCU_OSCC_72	PhilipsMedicalSystems	1.5	590.478	15	0.578704	0.578704	4	1734.08	24.03	165	0.488281	0.488281	4
UMCU_OSCC_73	PhilipsMedicalSystems	1.5	590.478	15	0.578704	0.578704	4	1734.08	24.03	165	0.488281	0.488281	4
UMCU_OSCC_74	PhilipsMedicalSystems	1.5	652.221	14	0.426357	0.426357	4.4	3097.67	9	165	0.679012	0.679012	4.4
UMCU_OSCC_75	PhilipsMedicalSystems	1.5	590.478	15	0.578704	0.578704	4	1734.01	24.03	165	0.488281	0.488281	4
UMCU_OSCC_77	PhilipsMedicalSystems	1.5	590.478	15	0.578704	0.578704	4	1734.08	24.03	165	0.488281	0.488281	4
UMCU_OSCC_78	PhilipsMedicalSystems	1.5	652.221	14	0.426357	0.426357	4.4	3097.58	9	165	0.833333	0.833333	4.4
UMCU_OSCC_79	PhilipsMedicalSystems	1.5	590.478	15	0.578704	0.578704	5	2134.25	24.0305	165	0.488281	0.488281	5
UMCU_OSCC_80	PhilipsMedicalSystems	1.5	590.478	15	0.578704	0.578704	4	1734.08	24.03	165	0.488281	0.488281	4
UMCU_OSCC_82	PhilipsMedicalSystems	1.5	516.668	15	0.578704	0.578704	4	1867.47	24.03	165	0.488281	0.488281	4
UMCU_OSCC_83	PhilipsMedicalSystems	3	653.378	16	0.428571	0.428571	3.3	4425.26	25	220	0.416667	0.416667	3.3
UMCU_OSCC_84	PhilipsMedicalSystems	1.5	588.194	15	0.578704	0.578704	4	1734.01	24.03	165	0.488281	0.488281	4
OPSCC_VUMC_1	GEMEDICALSYSTEMS	3	580	16.116	0.4688	0.4688	3.3	NA	NA	NA	NA	NA	NA
OPSCC_VUMC_2	GEMEDICALSYSTEMS	1.5	500	14	0.4883	0.4883	4.4	NA	NA	NA	NA	NA	NA
OPSCC_VUMC_3	GEMEDICALSYSTEMS	1.5	460	13	0.4883	0.4883	3.3	NA	NA	NA	NA	NA	NA
OPSCC_VUMC_4	GEMEDICALSYSTEMS	1.5	500	14	0.4883	0.4883	4.4	NA	NA	NA	NA	NA	NA
OPSCC_VUMC_5	GEMEDICALSYSTEMS	1.5	560	14	0.4883	0.4883	4.4	NA	NA	NA	NA	NA	NA
OPSCC_VUMC_6	GEMEDICALSYSTEMS	1.5	620	14	0.4883	0.4883	4.4	NA	NA	NA	NA	NA	NA
OPSCC_VUMC_7	PhilipsMedicalSystems	3	666.425	16	0.429688	0.429688	4.4	NA	NA	NA	NA	NA	NA
OPSCC_VUMC_8	GEMEDICALSYSTEMS	1.5	620	14	0.4883	0.4883	4.4	NA	NA	NA	NA	NA	NA
OPSCC_VUMC_9	GEMEDICALSYSTEMS	1.5	500	14	0.4883	0.4883	4.4	NA	NA	NA	NA	NA	NA
OPSCC_VUMC_10	GEMEDICALSYSTEMS	1.5	720	14	0.4883	0.4883	4.4	NA	NA	NA	NA	NA	NA
OPSCC_VUMC_11	SIEMENS	1.5	522	14	0.449219	0.449219	3.3	NA	NA	NA	NA	NA	NA
OPSCC_VUMC_12	SIEMENS	1.5	390	14	0.859375	0.859375	4.4	NA	NA	NA	NA	NA	NA
OPSCC_VUMC_13	GEMEDICALSYSTEMS	1.5	480	14	0.4883	0.4883	3.3	NA	NA	NA	NA	NA	NA
OPSCC_VUMC_14	GEMEDICALSYSTEMS	1.5	480	14	0.4883	0.4883	4.4	NA	NA	NA	NA	NA	NA
OPSCC_VUMC_15	GEMEDICALSYSTEMS	1.5	500	14	0.4883	0.4883	4.4	NA	NA	NA	NA	NA	NA
OPSCC_VUMC_16	GEMEDICALSYSTEMS	1.5	500	14	0.4883	0.4883	4.4	NA	NA	NA	NA	NA	NA
OPSCC_VUMC_17	GEMEDICALSYSTEMS	1.5	460	13	0.4883	0.4883	3.3	NA	NA	NA	NA	NA	NA
OPSCC_VUMC_18	GEMEDICALSYSTEMS	1.5	600	14	0.4883	0.4883	4.4	NA	NA	NA	NA	NA	NA
OPSCC_VUMC_19	GEMEDICALSYSTEMS	1.5	620	14	0.4883	0.4883	6.5	NA	NA	NA	NA	NA	NA
OPSCC_VUMC_20	SIEMENS	1.5	546	14	0.449219	0.449219	4.4	NA	NA	NA	NA	NA	NA
OPSCC_VUMC_21	GEMEDICALSYSTEMS	3	600	16.188	0.4688	0.4688	3.3	NA	NA	NA	NA	NA	NA
OPSCC_VUMC_22	GEMEDICALSYSTEMS	1.5	440	14	0.4883	0.4883	3.3	NA	NA	NA	NA	NA	NA
OPSCC_VUMC_23	GEMEDICALSYSTEMS	1.5	420	13	0.4883	0.4883	3.3	NA	NA	NA	NA	NA	NA
OPSCC_VUMC_24	GEMEDICALSYSTEMS	3	720	16.104	0.4688	0.4688	3.3	NA	NA	NA	NA	NA	NA
OPSCC_VUMC_25	SIEMENS	1.5	492	14	0.390625	0.390625	4.4	NA	NA	NA	NA	NA	NA
OPSCC_VUMC_26	GEMEDICALSYSTEMS	1.5	620	14	0.4883	0.4883	6.5	NA	NA	NA	NA	NA	NA
OPSCC_VUMC_27	GEMEDICALSYSTEMS	1.5	640	14	0.4883	0.4883	6.5	NA	NA	NA	NA	NA	NA
OPSCC_VUMC_28	SIEMENS	1.5	390	14	0.859375	0.859375	4.4	NA	NA	NA	NA	NA	NA
OPSCC_VUMC_29	GEMEDICALSYSTEMS	1.5	500	14	0.4883	0.4883	4.4	NA	NA	NA	NA	NA	NA
OPSCC_VUMC_30	SIEMENS	1.5	546	14	0.449219	0.449219	4.4	NA	NA	NA	NA	NA	NA
OPSCC_VUMC_31	GEMEDICALSYSTEMS	3	600	16.392	0.4688	0.4688	3.3	NA	NA	NA	NA	NA	NA
OPSCC_VUMC_32	GEMEDICALSYSTEMS	3	640	17.64	0.4688	0.4688	3.3	NA	NA	NA	NA	NA	NA
OPSCC_VUMC_33	GEMEDICALSYSTEMS	1.5	640	14	0.4883	0.4883	4.4	NA	NA	NA	NA	NA	NA
OPSCC_VUMC_34	GEMEDICALSYSTEMS	1.5	540	13	0.4883	0.4883	3.3	NA	NA	NA	NA	NA	NA
OPSCC_VUMC_35	GEMEDICALSYSTEMS	1.5	500	14	0.4883	0.4883	4.4	NA	NA	NA	NA	NA	NA
OPSCC_VUMC_36	SIEMENS	1.5	571	14	0.449219	0.449219	3.3	NA	NA	NA	NA	NA	NA
OPSCC_VUMC_37	SIEMENS	1.5	522	14	0.449219	0.449219	3.3	NA	NA	NA	NA	NA	NA
OPSCC_VUMC_38	GEMEDICALSYSTEMS	1.5	500	14	0.4883	0.4883	4.4	NA	NA	NA	NA	NA	NA
OPSCC_VUMC_39	GEMEDICALSYSTEMS	1.5	500	14	0.4883	0.4883	4.4	NA	NA	NA	NA	NA	NA
OPSCC_VUMC_40	GEMEDICALSYSTEMS	1.5	500	14	0.4883	0.4883	4.4	NA	NA	NA	NA	NA	NA
OPSCC_VUMC_41	GEMEDICALSYSTEMS	1.5	620	16	0.4883	0.4883	3.3	NA	NA	NA	NA	NA	NA
OPSCC_VUMC_42	SIEMENS	1.5	465	14	0.558036	0.558036	3.3	NA	NA	NA	NA	NA	NA
OPSCC_VUMC_43	SIEMENS	1.5	671	14	0.513393	0.513393	3.3	NA	NA	NA	NA	NA	NA
OPSCC_VUMC_44	GEMEDICALSYSTEMS	3	560	16.716	0.4688	0.4688	3.3	NA	NA	NA	NA	NA	NA
OPSCC_VUMC_45	GEMEDICALSYSTEMS	1.5	460	13	0.4883	0.4883	3.3	NA	NA	NA	NA	NA	NA
OPSCC_VUMC_46	GEMEDICALSYSTEMS	1.5	500	14	0.4883	0.4883	4.4	NA	NA	NA	NA	NA	NA
OPSCC_VUMC_47	GEMEDICALSYSTEMS	1.5	500	14	0.4883	0.4883	4.4	NA	NA	NA	NA	NA	NA
OPSCC_VUMC_48	SIEMENS	1.5	350	14	0.513393	0.513393	4.4	NA	NA	NA	NA	NA	NA
OPSCC_VUMC_49	GEMEDICALSYSTEMS	1.5	500	14	0.4883	0.4883	4.4	NA	NA	NA	NA	NA	NA
OPSCC_VUMC_50	GEMEDICALSYSTEMS	3	600	16.56	0.4688	0.4688	3.3	NA	NA	NA	NA	NA	NA
OPSCC_VUMC_51	SIEMENS	0.95007	532	15	0.78125	0.78125	5	NA	NA	NA	NA	NA	NA
OPSCC_VUMC_52	GEMEDICALSYSTEMS	1.5	740	16	0.4883	0.4883	3.8	NA	NA	NA	NA	NA	NA
OPSCC_VUMC_53	GEMEDICALSYSTEMS	1.5	620	14	0.4883	0.4883	4.4	NA	NA	NA	NA	NA	NA
OPSCC_VUMC_54	GEMEDICALSYSTEMS	1.5	500	14	0.4883	0.4883	4.4	NA	NA	NA	NA	NA	NA
OPSCC_VUMC_55	GEMEDICALSYSTEMS	1.5	480	14	0.4883	0.4883	4.4	NA	NA	NA	NA	NA	NA
OPSCC_VUMC_56	GEMEDICALSYSTEMS	1.5	500	14	0.4883	0.4883	4.4	NA	NA	NA	NA	NA	NA
OPSCC_VUMC_57	GEMEDICALSYSTEMS	1.5	500	14	0.4883	0.4883	4.4	NA	NA	NA	NA	NA	NA
OPSCC_VUMC_58	GEMEDICALSYSTEMS	1.5	500	14	0.4883	0.4883	4.4	NA	NA	NA	NA	NA	NA
OPSCC_VUMC_59	GEMEDICALSYSTEMS	3	620	16.56	0.4688	0.4688	3.3	NA	NA	NA	NA	NA	NA
OPSCC_VUMC_60	GEMEDICALSYSTEMS	1.5	500	14	0.4883	0.4883	4.4	NA	NA	NA	NA	NA	NA
OPSCC_VUMC_61	GEMEDICALSYSTEMS	3	560	15.396	0.4688	0.4688	6	NA	NA	NA	NA	NA	NA
OPSCC_VUMC_62	GEMEDICALSYSTEMS	3	680	16.56	0.4688	0.4688	3.3	NA	NA	NA	NA	NA	NA
OPSCC_VUMC_63	SIEMENS	1.5	522	14	0.449219	0.449219	3.3	NA	NA	NA	NA	NA	NA
OPSCC_VUMC_64	GEMEDICALSYSTEMS	3	600	16.272	0.4688	0.4688	3.3	NA	NA	NA	NA	NA	NA
OPSCC_VUMC_65	GEMEDICALSYSTEMS	1.5	460	13	0.4883	0.4883	3.3	NA	NA	NA	NA	NA	NA
OPSCC_VUMC_66	SIEMENS	1.5	488	14	0.651042	0.651042	3.3	NA	NA	NA	NA	NA	NA
OPSCC_VUMC_67	GEMEDICALSYSTEMS	1.5	460	13	0.4883	0.4883	3.3	NA	NA	NA	NA	NA	NA
OPSCC_VUMC_68	GEMEDICALSYSTEMS	1.5	500	14	0.4883	0.4883	4.4	NA	NA	NA	NA	NA	NA
OPSCC_VUMC_69	SIEMENS	1.5	488	14	0.488281	0.488281	3.3	NA	NA	NA	NA	NA	NA
OPSCC_VUMC_70	GEMEDICALSYSTEMS	1.5	620	14	0.4883	0.4883	4.4	NA	NA	NA	NA	NA	NA
OPSCC_VUMC_71	GEMEDICALSYSTEMS	3	540	16.68	0.4883	0.4883	6	NA	NA	NA	NA	NA	NA
OPSCC_VUMC_72	GEMEDICALSYSTEMS	1.5	500	14	0.4883	0.4883	4.4	NA	NA	NA	NA	NA	NA
OPSCC_VUMC_73	SIEMENS	1.5	522	14	0.449219	0.449219	3.3	NA	NA	NA	NA	NA	NA
OPSCC_VUMC_74	GEMEDICALSYSTEMS	1.5	460	13	0.4883	0.4883	3.3	NA	NA	NA	NA	NA	NA
OPSCC_VUMC_75	GEMEDICALSYSTEMS	1.5	480	14	0.4883	0.4883	3.3	NA	NA	NA	NA	NA	NA
OPSCC_VUMC_76	GEMEDICALSYSTEMS	3	800	16.248	0.4688	0.4688	4.4	NA	NA	NA	NA	NA	NA
OPSCC_VUMC_77	GEMEDICALSYSTEMS	3	780	16.08	0.4688	0.4688	3.3	NA	NA	NA	NA	NA	NA
OPSCC_VUMC_78	GEMEDICALSYSTEMS	3	600	16.272	0.4688	0.4688	3.3	NA	NA	NA	NA	NA	NA
OPSCC_VUMC_79	GEMEDICALSYSTEMS	3	600	16.8	0.4688	0.4688	3.3	NA	NA	NA	NA	NA	NA
OPSCC_VUMC_80	SIEMENS	1.5	488	14	0.651042	0.651042	3.3	NA	NA	NA	NA	NA	NA
OPSCC_VUMC_81	GEMEDICALSYSTEMS	1.5	500	14	0.4883	0.4883	4.4	NA	NA	NA	NA	NA	NA
OPSCC_VUMC_82	GEMEDICALSYSTEMS	1.5	500	14	0.4883	0.4883	4.4	NA	NA	NA	NA	NA	NA
OPSCC_VUMC_83	GEMEDICALSYSTEMS	1.5	500	14	0.4883	0.4883	4.4	NA	NA	NA	NA	NA	NA
OPSCC_VUMC_84	GEMEDICALSYSTEMS	1.5	500	14	0.4883	0.4883	4.4	NA	NA	NA	NA	NA	NA
OPSCC_VUMC_85	GEMEDICALSYSTEMS	1.5	460	13	0.4883	0.4883	3.3	NA	NA	NA	NA	NA	NA
OPSCC_VUMC_86	GEMEDICALSYSTEMS	1.5	720	14	0.4883	0.4883	4.4	NA	NA	NA	NA	NA	NA
OPSCC_VUMC_87	GEMEDICALSYSTEMS	1.5	500	14	0.4883	0.4883	4.4	NA	NA	NA	NA	NA	NA
OPSCC_VUMC_88	GEMEDICALSYSTEMS	1.5	500	14	0.4883	0.4883	4.4	NA	NA	NA	NA	NA	NA
OPSCC_VUMC_89	SIEMENS	1.5	547	14	0.598958	0.598958	4.4	NA	NA	NA	NA	NA	NA
OPSCC_UMCU_1	PhilipsMedicalSystems	3	593.981	16	0.5	0.5	4.4	NA	NA	NA	NA	NA	NA
OPSCC_UMCU_2	PhilipsMedicalSystems	3	593.981	16	0.5	0.5	4.4	NA	NA	NA	NA	NA	NA
OPSCC_UMCU_3	PhilipsMedicalSystems	1.5	516.797	15	0.6	0.6	5.41	NA	NA	NA	NA	NA	NA
OPSCC_UMCU_4	PhilipsMedicalSystems	3	593.981	16	0.5	0.5	4.4	NA	NA	NA	NA	NA	NA
OPSCC_UMCU_6	PhilipsMedicalSystems	3	593.981	16	0.5	0.5	4.4	NA	NA	NA	NA	NA	NA
OPSCC_UMCU_7	PhilipsMedicalSystems	3	593.981	16	0.5	0.5	4.4	NA	NA	NA	NA	NA	NA
OPSCC_UMCU_8	PhilipsMedicalSystems	3	593.981	16	0.5	0.5	4.4	NA	NA	NA	NA	NA	NA
OPSCC_UMCU_9	PhilipsMedicalSystems	3	593.981	16	0.5	0.5	4.4	NA	NA	NA	NA	NA	NA
OPSCC_UMCU_10	PhilipsMedicalSystems	3	593.981	16	0.5	0.5	4.4	NA	NA	NA	NA	NA	NA
OPSCC_UMCU_11	PhilipsMedicalSystems	3	593.981	16	0.5	0.5	4.4	NA	NA	NA	NA	NA	NA
OPSCC_UMCU_12	PhilipsMedicalSystems	3	593.981	16	0.5	0.5	4.4	NA	NA	NA	NA	NA	NA
OPSCC_UMCU_13	PhilipsMedicalSystems	3	697.181	15	0.488281	0.488281	4.4	NA	NA	NA	NA	NA	NA
OPSCC_UMCU_14	PhilipsMedicalSystems	3	593.981	16	0.5	0.5	4.4	NA	NA	NA	NA	NA	NA
OPSCC_UMCU_17	PhilipsMedicalSystems	3	593.981	16	0.5	0.5	4.4	NA	NA	NA	NA	NA	NA
OPSCC_UMCU_18	PhilipsMedicalSystems	3	593.981	16	0.5	0.5	4.4	NA	NA	NA	NA	NA	NA
OPSCC_UMCU_19	PhilipsMedicalSystems	3	593.981	16	0.5	0.5	4.4	NA	NA	NA	NA	NA	NA
OPSCC_UMCU_20	PhilipsMedicalSystems	3	593.981	16	0.5	0.5	4.4	NA	NA	NA	NA	NA	NA
OPSCC_UMCU_21	PhilipsMedicalSystems	3	593.981	16	0.5	0.5	4.4	NA	NA	NA	NA	NA	NA
OPSCC_UMCU_22	PhilipsMedicalSystems	3	697.181	15	0.488281	0.488281	4.4	NA	NA	NA	NA	NA	NA
OPSCC_UMCU_23	PhilipsMedicalSystems	3	593.981	16	0.5	0.5	4.4	NA	NA	NA	NA	NA	NA
OPSCC_UMCU_24	PhilipsMedicalSystems	3	593.981	16	0.5	0.5	4.4	NA	NA	NA	NA	NA	NA
OPSCC_UMCU_25	PhilipsMedicalSystems	3	593.981	16	0.5	0.5	4.4	NA	NA	NA	NA	NA	NA
OPSCC_UMCU_26	PhilipsMedicalSystems	3	593.981	16	0.5	0.5	4.4	NA	NA	NA	NA	NA	NA
OPSCC_UMCU_29	PhilipsMedicalSystems	1.5	593	15	0.5	0.5	4.4	NA	NA	NA	NA	NA	NA
OPSCC_UMCU_30	PhilipsMedicalSystems	3	697.181	15	0.488281	0.488281	4.4	NA	NA	NA	NA	NA	NA
OPSCC_UMCU_31	PhilipsMedicalSystems	3	697.181	15	0.488281	0.488281	4.4	NA	NA	NA	NA	NA	NA
OPSCC_UMCU_32	PhilipsMedicalSystems	3	697.181	15	0.488281	0.488281	4.4	NA	NA	NA	NA	NA	NA
OPSCC_UMCU_33	PhilipsMedicalSystems	1.5	593	15	0.5	0.5	4.4	NA	NA	NA	NA	NA	NA
OPSCC_UMCU_34	PhilipsMedicalSystems	3	697.181	15	0.488281	0.488281	4.4	NA	NA	NA	NA	NA	NA
OPSCC_UMCU_35	PhilipsMedicalSystems	1.5	593	15	0.5	0.5	4.4	NA	NA	NA	NA	NA	NA
OPSCC_UMCU_36	PhilipsMedicalSystems	1.5	593	15	0.5	0.5	4.4	NA	NA	NA	NA	NA	NA
OPSCC_UMCU_37	PhilipsMedicalSystems	1.5	593	15	0.5	0.5	4.4	NA	NA	NA	NA	NA	NA
OPSCC_UMCU_38	PhilipsMedicalSystems	3	697.181	15	0.488281	0.488281	4.4	NA	NA	NA	NA	NA	NA
OPSCC_UMCU_39	PhilipsMedicalSystems	3	412.945	15	0.488281	0.488281	4.4	NA	NA	NA	NA	NA	NA
OPSCC_UMCU_40	PhilipsMedicalSystems	3	697.181	15	0.488281	0.488281	4.4	NA	NA	NA	NA	NA	NA
OPSCC_UMCU_42	PhilipsMedicalSystems	3	697.181	15	0.488281	0.488281	4.4	NA	NA	NA	NA	NA	NA
OPSCC_UMCU_44	PhilipsMedicalSystems	1.5	593	15	0.5	0.5	4.4	NA	NA	NA	NA	NA	NA
OPSCC_UMCU_45	PhilipsMedicalSystems	1.5	593	15	0.5	0.5	4.4	NA	NA	NA	NA	NA	NA
OPSCC_UMCU_46	PhilipsMedicalSystems	1.5	593	15	0.5	0.5	4.4	NA	NA	NA	NA	NA	NA
OPSCC_UMCU_47	PhilipsMedicalSystems	1.5	593	15	0.5	0.5	4.4	NA	NA	NA	NA	NA	NA
OPSCC_UMCU_48	PhilipsMedicalSystems	1.5	593	15	0.5	0.5	4.4	NA	NA	NA	NA	NA	NA
OPSCC_UMCU_50	PhilipsMedicalSystems	1.5	593	15	0.5	0.5	4.4	NA	NA	NA	NA	NA	NA
OPSCC_UMCU_51	PhilipsMedicalSystems	1.5	593	15	0.5	0.5	4.4	NA	NA	NA	NA	NA	NA
OPSCC_UMCU_52	PhilipsMedicalSystems	3	697.181	15	0.488281	0.488281	4.4	NA	NA	NA	NA	NA	NA
OPSCC_UMCU_54	PhilipsMedicalSystems	1.5	593	15	0.5	0.5	4.4	NA	NA	NA	NA	NA	NA
OPSCC_UMCU_56	PhilipsMedicalSystems	1.5	593	15	0.5	0.5	4.4	NA	NA	NA	NA	NA	NA
OPSCC_UMCU_57	PhilipsMedicalSystems	1.5	590.478	13	0.578704	0.578704	4	NA	NA	NA	NA	NA	NA
OPSCC_UMCU_58	PhilipsMedicalSystems	1.5	516.668	15	0.578704	0.578704	4	NA	NA	NA	NA	NA	NA
OPSCC_UMCU_59	PhilipsMedicalSystems	3	593.981	16	0.5	0.5	4.4	NA	NA	NA	NA	NA	NA
OPSCC_UMCU_61	PhilipsMedicalSystems	1.5	588.194	15	0.578704	0.578704	4	NA	NA	NA	NA	NA	NA
OPSCC_UMCU_63	PhilipsMedicalSystems	1.5	593	15	0.5	0.5	4.4	NA	NA	NA	NA	NA	NA
OPSCC_UMCU_64	SIEMENS	1.5	650	18	0.859375	0.859375	4.8	NA	NA	NA	NA	NA	NA
OPSCC_UMCU_65	PhilipsMedicalSystems	1.5	593	15	0.5	0.5	4.4	NA	NA	NA	NA	NA	NA
OPSCC_UMCU_66	PhilipsMedicalSystems	3	593.981	16	0.5	0.5	4.4	NA	NA	NA	NA	NA	NA
OPSCC_UMCU_67	PhilipsMedicalSystems	3	593.981	16	0.5	0.5	4.4	NA	NA	NA	NA	NA	NA
OPSCC_UMCU_68	PhilipsMedicalSystems	3	593.981	16	0.5	0.5	4.4	NA	NA	NA	NA	NA	NA
